# Supplementary material for: Loss of mRNA surveillance pathways results in widespread protein aggregation
Source: Sci Rep. 2018 Mar 1;8:3894. doi: 10.1038/s41598-018-22183-2 (PMC5832753; doi:10.1038/s41598-018-22183-2)
Supplement: Supplementary file 2 — Supplementary Table 1 [file 41598_2018_22183_MOESM2_ESM.xlsx]

## Sheet: SupFig. 1
			Loss of mRNA surveillance pathways results in widespread protein aggregation
			Nur Hidayah Jamar, Paraskevi Kritsiligkou and Chris M. Grant
			Supplementary Table1. Lists of proteins which aggregate in wild-type and mRNA surveillance mutants

## Sheet: Data
WT	ski7	ski8	upf2	hbs1
TEF2	TEF2	TEF2	TEF2	TEF2
PGK1	ENO1	ENO1	PGK1	PGK1
YEF3	PGK1	PGK1	YEF3	YEF3
YMLO39W	YEF3	YEF3	YMLO39W	YMLO39W
RPS3	YMLO39W	YMLO39W	RPS3	RPS3
HSC82	RPS3	RPS3	HSC82	HSC82
URA2	HSC82	HSC82	URA2	URA2
RPL3	URA2	URA2	RPL3	RPL3
SSB1	RPL3	RPL3	SSB1	SSB1
CDC19	SSB1	SSB1	CDC19	CDC19
ACC1	CDC19	CDC19	ACC1	ACC1
PET9	ACC1	ACC1	PET9	PET9
PMA1	PET9	PET9	PMA1	PMA1
ENO2	PMA1	PMA1	SSA2	ENO2
RPS4B	ENO2	ENO2	ENO2	RPL8B
FBA1	RPL8B	RPL8B	RPL8B	RPS4B
ACT1	RPS4B	RPS4B	RPS4B	FBA1
EFT2	FBA1	FBA1	FBA1	ACT1
PDC1	ACT1	ACT1	ACT1	EFT2
RPP0	EFT2	EFT2	EFT2	PDC1
GUS1	PDC1	PDC1	PDC1	RPP0
ILV5	RPP0	RPP0	RPP0	GUS1
NDE1	GUS1	GUS1	GUS1	ILV5
PFK1	ILV5	ILV5	ILV5	NDE1
THS1	NDE1	NDE1	NDE1	PFK1
PFK2	PFK1	PFK1	PFK1	THS1
DED1	THS1	THS1	THS1	PFK2
RPS1B	PFK2	PFK2	PFK2	DED1
GCN1	DED1	DED1	DED1	RPS1B
HXK2	RPS1B	GCN1	RPS1B	GCN1
FAS1	GCN1	HXK2	GCN1	FAS1
SCP160	HXK2	FAS1	HXK2	SCP160
CYS4	RPL7B	SCP160	FAS1	CYS4
TIF2	FAS1	CYS4	SCP160	TIF2
ADH1	SCP160	TIF2	CYS4	ADH1
RPG1	CYS4	ADH1	TIF2	RPL10
HSP104	TIF2	RPL10	ADH1	ALD6
RPL20A	ADH1	FAS2	RPL10	HSP104
ACS2	RPL10	ALD6	FAS2	RPL20A
RPS2	FAS2	RPG1	ALD6	CHC1
RPS6B	ALD6	HSP104	RPG1	ACS2
RPS18A	RPG1	RPL20A	HSP104	RPS2
RPL11B	HSP104	CHC1	RPL20A	RPS6B
SSE1	RPL20A	ACS2	CHC1	RPS18A
RRP5	CHC1	ARO1	ACS2	RPL11B
RPS8A	ACS2	RPS2	ARO1	SSE1
GRE2	ARO1	RPS6B	RPS2	RRP5
ARB1	RPS2	RPS18A	RPS6B	RPS8A
TEF4	RPS6B	RPL16B	RPS18A	ARB1
OLA1	RPS18A	RPL11B	RPL16B	TEF4
RPS5	RPL16B	SSE1	RPL11B	OLA1
VMA2	RPL11B	RRP5	SSE1	RPS5
AAD10	SSE1	RPS8A	RRP5	GRS1
HSP78	RPS8A	GRE2	RPS8A	VMA2
ILV2	GRE2	ARB1	GRE2	RPS20
RPS9A	ARB1	TEF4	ARB1	AAD10
PAB1	TEF4	OLA1	TEF4	ILV2
RPS13	OLA1	RPS5	OLA1	RPS9A
QCR2	RPS5	GRS1	RPS5	PAB1
KAP123	GRS1	YDR341C	GRS1	RPS13
RPL1B	YDR341C	VMA2	VMA2	QCR2
GFA1	VMA2	RPS20	RPS20	RPL6A
LYS20	RPS20	AAD10	AAD10	KAP123
ARG1	AAD10	HSP78	HSP78	RPS22A
RPS24A	HSP78	ILV2	ILV2	LEU4
ALA1	ILV2	RPS9A	RPS9A	GUA1
ERG20	RPS9A	PAB1	PAB1	RPL1B
RPL18B	PAB1	KRS1	KRS1	GFA1
YHR020W	KRS1	ASN2	VMA1	LYS20
NIP1	ASN2	RPS13	RPS13	ARG1
PRT1	VMA1	QCR2	QCR2	RPS24A
RPL9A	RPS13	RPL6A	RPL6A	ERG20
PIL1	QCR2	KAP123	KAP123	RPS16B
MIR1	RPL6A	RPS22A	RPS22A	RPL18B
RPS7A	KAP123	LEU4	LEU4	YHR020W
POR1	RPS22A	GUA1	RPL1B	PRT1
CCT4	GUA1	RPL1B	GFA1	VPS1
SSZ1	RPL1B	LYS20	LYS20	RPL9A
RPL5	GFA1	ARG1	ARG1	RPL17A
RPL32	LYS20	RPS24A	RPS24A	MIR1
SAC6	ARG1	ALA1	ALA1	RPS7A
ATP1	RPS24A	ERG20	COP1	RPS11B
RPS0B	ALA1	VAS1	RPL26B	POR1
YDJ1	COP1	YCF1	ERG20	FUN12
FRM2	RPL26B	RPL18B	SSC1	ERG9
NOP56	ERG20	YHR020W	RPS16B	RPL23A
GLC7	SSC1	YKL071W	VAS1	ACO1
RPL27A	RPS16B	NIP1	YCF1	RPL5
RLI1	VAS1	NOP1	RPL18B	DED81
SEC53	YCF1	RPL2A	YHR020W	RPL33A
RPS31	RPL18B	PRT1	KAR2	VMA5
ATP2	YHR020W	ZUO1	YKL071W	RPS19A
RPS15	KAR2	RPL9A	NIP1	ATP1
GSH1	YKL071W	OYE2	NOP1	CLU1
OAC1	NIP1	PIL1	RPL2A	RPS0B
MKT1	NOP1	FKS1	PRT1	FRM2
DPM1	RPL2A	MIR1	VPS1	SAC1
RPL30	PRT1	RPS11B	ZUO1	PHB1
KES1	VPS1	CDC60	RPL9A	AIM9
SAM1	ZUO1	POR1	SEC26	NOP56
IMD2	RPL9A	FUN12	GLN4	SUP45
ENO1	SEC26	ADE5	RPL17A	RPL25
SSA2	OYE2	DBP2	PIL1	LYS12
RPL7B	GLN4	SSZ1	MIR1	NEW1
RPL4B	RPL17A	ADE6	RPS7A	MYO2
FAS2	PIL1	CDC48	RPS11B	GSP2
ALD6	IMD3	RPL23A	UTP20	ATP2
RPL16B	MIR1	RPL19B	POR1	RPS15
YDR341C	RPS7A	RPL5	FUN12	HYP2
SAM2	RPS11B	DED81	ADE5	YML131W
RPS14B	CDC60	COR1	DBP2	VMA13
ILS1	POR1	YKR018C	SSZ1	URA7
ASN2	FUN12	SAC6	RPN2	GSH1
VMA1	CCT4	VMA5	ADE6	OAC1
KAR2	ADE5	MES1	CDC48	MKT1
VPS1	DBP2	RPS25B	RPL23A	GSF2
IMD3	SSZ1	SUP35	RPL19B	CBR1
RPL12B	RPN2	ATP1	RPL5	DPM1
RPL14B	ERG9	ERG6	DED81	MCK1
ACO1	ADE6	SPF1	LEU1	RPL15A
DED81	CDC48	ASN1	COR1	SUB2
TDH2	RPL23A	CLU1	FAA1	FCJ1
ARG5	RPL19B	RPS0B	RPL32	RPL28
RPS19A	RPL5	YDJ1	SEC18	IDH2
ERG6	DED81	FRM2	YKR018C	RVB1
SPF1	LEU1	RPT6	SAC6	YNL134C
LYS12	COR1	ACO2	RPL33A	ILV6
ARF2	FAA1	NOP56	HIS4	AFG3
RNA1	RPL32	RPL25	MES1	CDC33
TRP5	SEC18	GLC7	RPS25B	NOP58
AIF1	YKR018C	LYS12	SUP35	SAM1
SEC23	SAC6	PHO88	RPS19A	NMD3
IDH2	RPL33A	NEW1	ATP1	MDH3
AHA1	VMA5	ZWF1	ERG6	SHM2
RVB1	HIS4	RPL27A	ASN1	RPS28B
SRP54	MES1	RLI1	RPS0B
RPS28B	RPS25B	SEC53	YDJ1	ENO1
NOG2	ECM29	KGD1	FRM2	SSA2
RPL8B	RPS19A	GSP2	SAC1	HXK2
RPL10	ATP1	RPS31	DBP5	RPL7B
CHC1	ERG6	SPT16	PHB1	RPL4B
ARO1	ASN1	DPS1	AIM9	FAS2
GRS1	CLU1	PSA1	ACO2	RPG1
RPS20	YDJ1	GND1	NOP56	ARO1
RPL6A	FRM2	HYP2	SUP45	RPL16B
RPS22A	SAC1	YML131W	RPL25	GRE2
LEU4	RPT6	SSE2	TAL1	YDR341C
COP1	PHB1	SEC21	GLC7	SAM2
RPL26B	AIM9	GSH1	LYS12	RPS14B
CDC39	ACO2	TRP5	UBA1	HSP78
RPS16B	NOP56	OAC1	RPL27A	ILS1
VAS1	SUP45	SAH1	RLI1	KRS1
YCF1	RPL25	AIF1	SEC53	ASN2
YKL071W	GLC7	RPT1	KGD1	VMA1
NOP1	UBA1	RPL36B	GSP2	ALA1
RPL2A	NEW1	VPH1	CAM1	COP1
ZUO1	CCT8	DBP3	RPS31	RPL26B
RPL17A	RPL27A	GSF2	RNA1	SSC1
FKS1	KGD1	CBR1	ATP2	VAS1
RPS11B	GSP2	NDI1	RPS15	PYC1
FUN12	PHB2	RSP5	DPS1	KAR2
DBP2	RPS31	ARC1	HYP2	NIP1
RPN2	DPL1	BAT1	VMA13	NOP1
ERG9	ATP2	SUB2	SSE2	RPL2A
CDC48	HTS1	FCJ1	FRS1	ZUO1
RPL19B	SPT16	RPL28	SEC21	OYE2
LEU1	TIF4631	CCT2	FUR1	GLN4
SEC18	RPS15	IDH2	RPS23A	PIL1
YKR018C	DPS1	SEC27	RPB2	IMD3
SNQ2	PSA1	TOM70	OAC1	RPL12B
RPL33A	HYP2	RPL30	RPL36B	CDC60
VMA5	VMA13	RNR4	ILV1	CCT4
RPS25B	RPL24B	SRP72	MKT1	ADE5
ECM29	GSH1	ILV6	SEC23	DBP2
ASN1	TRP5	UBP6	DBP3	SSZ1
CLU1	RPS23A	GPD1	NIC96	RPN2
SAC1	OAC1	CIT2	GSF2	ADE6
PHB1	CCT6	SAM1	MAE1	CDC48
AIM9	AIF1	KGD2	DPM1	RPL19B
SUP45	TCP1	SIS1	MSC7	RPL14B
RPL25	RPT1	RNR2	BFR1	ADE3
UTP10	RPL36B	IMD2	NDI1	LEU1
NEW1	ILV1	RPN5	RSP5	COR1
XRN1	VPH1	HXT3	MCK1	TDH2
MYO2	NAT1	PRX1	RPL15A	FAA1
GSP2	SEC23	PAA1	RPS17B	RPL32
CAM1	DBP3	RTN1	SEC14	ARG5
PHB2	GSF2	SEC17	SUB2	SEC18
SPT16	MAE1	SSA1	FCJ1	SAC6
TIF4631	DPM1	ARF1	RPL35B	HIS4
DPS1	MSC7	SSA2	BBC1	MES1
RPN3	BFR1	RPS1B	IDH2	RPS25B
RPL38	NDI1	RPL7B	SEC27	SUP35
CTR9	MCK1	RPL4B	GLN1	ERG6
HYP2	RPL15A	SAM2	AHA1	SPF1
YML131W	RPS17B	RPS14B	RVB1	ADO1
STE24	SEC14	ILS1	RPL30	ASN1
HAS1	ARC1	VMA1	GET3	YDJ1
SEC21	BAT1	GFA1	RPS12	RPL21A
RPL24B	FCJ1	COP1	SES1	DBP5
FUR1	RPL28	RPL26B	KES1	RPT6
RPS23A	CCT2	CDC39	YNL134C	ACO2
NAT1	RPL35B	RPS16B	SRP72	TAL1
DBP3	IDH2	PYC1	ILV6	GLC7
NIC96	SER1	KAR2	VAC8	PHO88
CBR1	TCB3	VPS1	NFS1	GUT2
NDI1	LSP1	SEC26	CDC33	UTP10
MCK1	GET3	GLN4	VTC2	ZWF1
YME2	SES1	RPL17A	NOP58	CCT8
RPL15A	KES1	IMD3	IDH1	RPL27A
RPS17B	RPL16A	RPS7A	DNM1	RLI1
COX15	ATP4	RPL12B	GCD11	SEC53
BAT1	YPR1	UTP20	SSD1	KGD1
SUB2	SEY1	CCT4	MIS1	ARF2
CCT2	HIS5	RPN2	GLY1	CAM1
RPL35B	NFS1	ERG9	KGD2	DPL1
BBC1	CDC33	RPL14B	PDH1	RNA1
LSP1	LYS1	MDN1	SIS1	PIM1
YNL134C	HHF1	TDH2	MDH3	HTS1
SRP72	NOP58	FAA1	RNR2	SPT16
CRM1	SAM1	RPL32	IMD2	TIF4631
DHH1	IDH1	SEC18	YPR091C	DPS1
UBP6	GCD11	RPL33A	RPS10B	PRP4
NFS1	GLY1	HIS4	FAA4	RPN3
VTC2	KGD2	RPS19A	RPL6B	PSA1
NOP58	IMD2	RPL21A	TSA1	IPP1
NMD3	KAP95	SAC1	CYT1	RPL38
DNM1	FAA4	DBP5	MAS1	ARO3
GCD11	CPR6	PHB1	ENO1	SSE2
RPL31A	PUF6	AIM9	RPL7B	STE24
TRP2	RVB2	GUT2	RPL4B	FRS1
SRP68	MRT4	UBA1	YDR341C	HAS1
TCB2	NUG1	CCT8	SAM2	SEC21
NUG1	RBG2	MYO2	RPS14B	RPL24B
PDR12	CDC10	ARF2	ILS1	FUR1
RHO1	HTB2	CAM1	ASN2	TRP5
YHM2	LSB3	PHB2	GUA1	RPS23A
ARF1	YJU3	DPL1	CDC39	RPB2
CBF5	CYT1	RNA1	OYE2	CCT6
SSC1	GTT2	HTS1	IMD3	AIF1
RPN6	SSA2	TIF4631	RPL12B	TCP1
SIS1	RPL4B	RPS15	CDC60	RPT1
RPS27B	SAM2	RPN3	CCT4	RPL36B
GPM1	RPS14B	RPL38	ERG9	ILV1
SSA1	ILS1	DYN1	RPL14B	VPH1
MET17	LEU4	ARO3	ACO1	NAT1
	CDC39	VMA13	TDH2	CPA2
	TOM1	STE24	ARG5	SEC23
	PYC1	FRS1	VMA5	DBP3
	RPL12B	URA7	SPF1	MAE1
	RPL14B	FUR1	RPL21A	MSC7
	ACO1	RPS23A	RPT6	BFR1
	ADE3	CCT6	UTP10	RSP5
	TDH2	VPS13	ZWF1	YME2
	ARG5	ILV1	CCT8	RPS17B
	SUP35	MKT1	ARF2	COX15
	SPF1	NIC96	PHB2	SEC14
	RPL21A	MAE1	DPL1	ARC1
	TAL1	DPM1	PIM1	BAT1
	GUT2	MCK1	HTS1	UGP1
	ZWF1	YME2	TIF4631	CCT2
	SEC53	RPL15A	PRP4	RPL35B
	ARF2	SEC14	RPN3	SEC27
	CAM1	MDM38	PSA1	GLN1
	RNA1	SEC63	RPL38	SEC24
	PIM1	RPL35B	ARO3	RPL13B
	PRP4	GLN1	STE24	TOM70
	RPN3	SEC24	HAS1	LSP1
	IPP1	AHA1	RPL24B	GLK1
	ARO3	TCB3	CCT6	RPS12
	YML131W	RPL13B	SAH1	CCT3
	SSE2	LSP1	VPS13	SES1
	STE24	GET3	TCP1	LYS2
	FRS1	ISW1	RPN9	KES1
	HAS1	RPS12	OYE3	RPL16A
	SEC21	CCT3	AAD3	SPT5
	FUR1	LYS2	YME2	RHR2
	FRS2	KES1	COX15	SER33
	SAH1	RPL16A	MSC6	VAC8
	RPN9	CRM1	ARC1	MAS2
	SSK2	VAC8	BAT1	YDR061W
	MKT1	RRP12	SEC63	HXK1
	CPA2	DHH1	SEC24	DUG1
	RSP5	CDC53	ATM1	UBP6
	YME2	YPR1	ADE4	GPD1
	UGP1	HXK1	RPL13B	CIT2
	SEC27	SEY1	LSP1	TRM1
	GLN1	LCB2	DCP2	CWH43
	ADE4	DUG1	YCL019W	LYS1
	RPL13B	NFS1	CCT3	CCT7
	GLK1	CDC33	RNR4	HHF1
	CCT3	SNF2	YIL108W	EHT1
	NAM9	SUI3	FRA1	ARP2
	RNR4	VTC2	CRM1	ERG27
	YIL108W	HHF1	SER33	TUB2
	RPN6	EHT1	NOP12	CPR1
	PDA1	SEC4	DHH1	HMG1
	CRM1	RPN1	YDR061W	QRI1
	DHH1	NMD3	CDC53	NCP1
	HXK1	ERG27	SPT6	TYS1
	DUG1	TUB2	SRP54	SSD1
	CCT7	ARP3	YPR1	RPS26B
	NMD3	DNM1	HXK1	RPL43B
	TUB2	TUM1	CIT2	RPL31A
	ATP5	NOG1	HIS5	TMA19
	NCP1	RPS26B	TRM1	BAT2
	NOG1	NOP2	LYS1	GCN20
	TYS1	TMA19	SUI3	YNR021W
	RPS26B	YPK2	CCT7	KAP95
	RPL43B	LSG1	HHF1	TUF1
	IDP1	MDH3	EHT1	PAA1
	UTP4	NUP133	GDH2	LEU9
	WRS1	POL5	AFG1	SLA2
	AAP1	GPX2	ARP2	MET5
	BAT2	YPR091C	ERG27	MRT4
	YNR021W	RPS10B	TUB2	ERG1
	ERG26	ARX1	ATP5	SRP101
	SHM2	RVB2	ARP3	ARO4
	PGM1	PMR1	NCP1	RPL6B
	MVP1	HOM3	HOM6	LCB1
	PRX1	PDR16	PSD2	KAP104
	TRP2	RGD2	RPS26B	YDL124W
	RPT3	SRP101	RPL43B	URA8
	MSS116	ERG3	EMW1	PRS3
	UFD2	CSE1	YPK2	FSF1
	SRP68	MDR1	LSG1	NOP7
	NSR1	CSR1	BAT2	HFD1
	LYS9	AIM46	YNR021W	TPS1
	SDH1	YDR476C	CPR6	PDX3
	TIF34	RPL6B	MVP1	ERV25
	ARO4	RBG2	PRX1	YCF1
	YER156C	LCB1	PAA1	FKS1
	KAP104	MRPS17	PDR16	SNQ2
	PRO2	EMC2	LEU9	BBC1
	YPT32	CDC28	SLA2	GCD11
	DOM34	RHO1	MET5	RBG2
	RPS28B	MRP1	SRP68	TDH3
	TPD3	YRA1	ERG1
	MET6	DOM34	LYS9	YKL071W
	RPT4	PDR1	SRP101	SEC26
	IRC24	RVS161	ERG3	AAD3
	SEC61	VTC4	TIF34	DHH1
	RPN11	ISD11	NUG1	SEC4
	CBF5	SDS23	ARO4	LYS4
	RPF2	CTP1	SEC13	PRX1
	TOM40	TRL1	AIM46	GCD6
	RTK1	RPT4	CMP2	SSA1
	EMC1	UTP8	YER156C	SAR1
	EMP24	SAR1	YGR266W
	PUB1	SXM1	LAT1
	APA1	TUB3	HTB2
	YHI9	ERV25	GDE1
	RRP5	EMP24	EMC2
	FKS1	PUB1	GGC1
	SNQ2	APA1	YDL124W
	RPS0B	YPP1	GGA2
	RLI1	AST1	CCT5
	RPL38	MRPS18	SLT2
	TOM70	SNQ2	PMT2
	TRM3	ECM29	MRP1
	FRA1	UTP10	DOM34
	ILV6	OYE3	CNA1
	UBP6	MSC6	CAB2
	GPD1	ARP2	RSC8
	KRE33	GCD11	PDX3
	SUI3	SRP68	YMR090W
	DNM1	TSA1	RFC2
	NUP188	YMR226C	YCL057C-A
	SSD1	VAR1	YPT7
	MET10	PRE3	PHO86
	RPL31A	FLR1	SNQ2
	ERG1	SSC1	ECM29
	RKR1	ACO1	CLU1
	YRA1	ADE3	NEW1
	NOP7	LEU1	SPT16
	SEC17	ADO1	CTR9
	RVS161	SUP45	GSH1
	ARF1	TAL1	AIF1
	RPL34B	ATP2	NAT1
	OSH7	PGI1	CCT2
	PAT1	FRS2	SPT5
	ADO1	RPO21	NUP157
	DBP5	SEC23	RRP12
	LYS12	RVB1	RPN1
	PHO88	GLK1	RPL31A
	PGI1	SES1	NUP133
	URA7	YNL134C	KAP95
	AAD3	RPN6	HXT3
	CBR1	NOP58	RVB2
	SUB2	STI1	RPL8A
	SEC24	AAP1	UBP3
	AHA1	CPR6	YDR476C
	RVB1	TRP2	RHO1
	RPL30	GPM1	YHM2
	RPS12	DLD3	SSA1
	YNL134C	ASC1	GPD2
	VAC8	TRR1	RPS1A
	SEC4	RPS1A	GTT2
	RPN1	YMR090W	OSH7
	ARP2		FLR1
	CPR1		PHO88
	TUM1		YML131W
	MIS1		TOM70
	TMA19		NAM9
	SIS1		ATP4
	MDH3		UBP6
	RNR2		AFG3
	GPX2		SEC4
	RPS10B		SAM1
	ARX1		YME1
	PAA1		CPR1
	RPL8A		QRI1
	HOM3		TUM1
	RPL6B		RPS27B
	TSA1		MRT4
	URA8		TPA1
	CCT5		CDC28
	YHM2		YKT6
	SSA1		FSF1
	CCP1		SSA3
	PRO1		TIF35
	STT3		GBP2
	YMR226C		CBF5
	GVP36		CCR4
	YMR090W		RPS29A
	RPS29A		OST3
	LSC1		YNL040W
	TDH3		YGR001C
			SOL2
